# Supplementary material for: Placental deficiency of the (pro)renin receptor ((P)RR) reduces placental development and functional capacity
Source: Front Cell Dev Biol. 2023 Aug 1;11:1212898. doi: 10.3389/fcell.2023.1212898 (PMC10427116; doi:10.3389/fcell.2023.1212898)
Supplement: Supplementary file 1 [file Presentation1.zip]

Archive with 2 entries (2 files):
- Suppl. Figure 1.DOCX
- Suppl. Figure 2.DOCX
